# Supplementary material for: The evolutionary significance of the earliest cloacal opening in Synapsida
Source: iScience. 2026 Jul 10;29(8):116752. doi: 10.1016/j.isci.2026.116752 (PMC13380424; doi:10.1016/j.isci.2026.116752)
Supplement: Table S1. Database of cloacae external morphology [file mmc1.xlsx]

## Sheet: Tab S1
Class	Order	Family	Genus/species	Age (Ma)	vent direction	vent length	reference	figure
Amphibia	Gymnophiona	Rhinatrematidae	Rhinatrema koki	0	na	short	refS1	fig 2
Amphibia	Gymnophiona	Ichthyophiidae	Ichthyophis griseivermis	0	vertical	short	refS2	fig 7
Amphibia	Gymnophiona	Caeciliidae	Caecilia pulchraserrana	0	horizontal	short	refS3	fig 3
Amphibia	Gymnophiona	Siphonopidae	Siphonops annulatus	0	horizontal	short	refS4	fig 3
Amphibia	Urodela	Cryptobranchidae	Andrias jiangxiensisjiangxiensis	0	vertical	short	refS5	fig. 4
Amphibia	Urodela	Hynobiidae	Hynobius mengamemontanus	0	vertical	elongated	refS6	fig 6
Amphibia	Urodela	Salamandridae	Cynops pyrrhogaster	0	vertical	elongated	refS7	fig 1
Amphibia	Urodela	Salamandridae	Euproctus montanus	0	vertical	short	refS7	fig 1
Amphibia	Urodela	Salamandridae	Tylototriton panhai	0	vertical	elongated	refS8	fig 1
Amphibia	Urodela	Salamandridae	Tylototriton podichthys	0	vertical	elongated	refS9	fig 2
Amphibia	Urodela	Ambystomatidae	Ambystoma jeffersonianum	0	vertical	elongated	refS10	Supplementary material
Amphibia	Urodela	Ambystomatidae	Ambystoma tigrinum	0	vertical	elongated	refS10	Supplementary material
Amphibia	Urodela	Proteidae	Necturus beyeri	0	vertical	elongated	refS11	fig 11
Amphibia	Urodela	Proteidae	Necturus moleri	0	vertical	short	refS11	fig 15
Amphibia	Urodela	Proteidae	Necturus mounti	0	vertical	short	refS11	fig 13
Amphibia	Urodela	Proteidae	Proteus anguinus	0	vertical	elongated	refS12	fig 1
Amphibia	Urodela	Plethodontidae	Plethodon glutinosus	0	vertical	elongated	refS13	fig 3
Amphibia	Urodela	Plethodontidae	Plethodon jordani	0	vertical	elongated	refS10	Supplementary material
Amphibia	Urodela	Plethodontidae	Pseudotriton ruber	0	vertical	elongated	refS14	fig 4
Amphibia	Anura	Ascaphidae	Ascaphus truei	0	vertical	short	refS7	fig 1
Amphibia	Anura	Megophryidae	Boulenophrys changyangensis	0	horizontal	short	refS15	fig 4
Amphibia	Anura	Megophryidae	Megophrys megacephala	0	horizontal	short	refS16	fig 1
Amphibia	Anura	Bufonidae	Mertensophryne micranotis	0	horizontal	short	refS7	fig 1
Amphibia	Anura	Hylidae	Hyloscirtus larinopygyion	0	horizontal	short	refS17	fig 9
Amphibia	Anura	Hylidae	Hyloscirtus lindae	0	horizontal	short	refS17	fig 9
Amphibia	Anura	Hylidae	Hyloscirtus pacha	0	horizontal	short	refS17	fig 9
Amphibia	Anura	Hylidae	Hyloscirtus psarolaimus	0	horizontal	short	refS17	fig 9
Amphibia	Anura	Hylidae	Hyloscirtus sethmacfalanei	0	horizontal	short	refS17	fig 9
Amphibia	Anura	Hylidae	Hyloscirtus tapichalaca	0	horizontal	short	refS17	fig 9
Amphibia	Anura	Brachycephalidae	Brachycephalus sulfuratus	0	vertical	short	refS18	fig 6
Amphibia	Anura	Strabomantidae	Pristimantis broaddus	0	horizontal	short	refS19	fig 10
Amphibia	Anura	Microhylidae	Microhyla berdmorei	0	horizontal	short	refS20	fig 8
n.a.	n.a.	Caseidae	n.a.	294	vertical	elongated	this work	Fig 1
Mammalia	Monotremata	Ornithorhynchidae	Ornithorhynchus anatinus	0	na	short	refS21	fig. 2
Mammalia	Monotremata	Tachyglossidae	Tachyglossus aculeatus	0	vertical	short	refS21	fig. 1
Mammalia	Afrosoricida	Tenrecidae	Echinops telfairi	0	vertical	short	refS22	fig 1
Mammalia	Eulipotyphla	Soricidae	Crocidura bottigi	0	vertical	elongated	refS23	fig 3
Mammalia	Rodentia	Castoridae	Castor fiber	0	vertical	short	refS24	pl 28
Reptilia	Procolophonomorpha	Bolosauridae	n.a.	297	horizontal	elongated	refS25	Fig. 1
Reptilia	Rhynchocephalia	Sphenodontidae	Sphenodon punctatus	0	horizontal	elongated	refS26	fig 3
Reptilia	Squamata	Dibamidae	Dibamus elephantinus	0	horizontal	elongated	refS27	fig 5
Reptilia	Squamata	Diplodactylidae	Oedura atra	0	horizontal	elongated	refS28	fig 4
Reptilia	Squamata	Carphodactylidae	Saltuarius eximius	0	horizontal	elongated	refS29	fig 3
Reptilia	Squamata	Eublepharidae	Eublepharis satpuraensis	0	horizontal	elongated	refS30	fig 5
Reptilia	Squamata	Sphaerodactylidae	Coleodactylus meridionalis	0	horizontal	elongated	refS31	fig 5
Reptilia	Squamata	Sphaerodactylidae	Coleodactylus septentrionalis	0	horizontal	elongated	refS31	fig 17
Reptilia	Squamata	Phyllodactylidae	Gymnodactylus amarali	0	horizontal	elongated	refS32	fig 1
Reptilia	Squamata	Gekkonidae	Cnemaspis flaviventrali	0	horizontal	elongated	refS33	fig 3
Reptilia	Squamata	Scincidae	Trachylepis albilabris	0	horizontal	elongated	refS34	fig 2
Reptilia	Squamata	Scincidae	Trachylepis attenboroughi	0	horizontal	elongated	refS34	fig 15
Reptilia	Squamata	Scincidae	Trachylepis binotata	0	horizontal	elongated	refS34	fig 26
Reptilia	Squamata	Scincidae	Trachylepis bocagii	0	horizontal	elongated	refS34	fig 30
Reptilia	Squamata	Xantusiidae	Lepidophyma ramirezi	0	horizontal	elongated	refS35	fig 4
Reptilia	Squamata	Gerrhosauridae	Zonosaurus brygooi	0	horizontal	elongated	refS36	fig 6
Reptilia	Squamata	Cordylidae	Cordylus machadoi	0	horizontal	elongated	refS37	fig 4
Reptilia	Squamata	Gymnophthalmidae	Euspondylus nellycarrillae	0	horizontal	elongated	refS38	fig 7
Reptilia	Squamata	Gymnophthalmidae	Proctoporus meleagris	0	horizontal	elongated	refS39	fig 5
Reptilia	Squamata	Teiidae	Cnemidophorus pyrrhogularis	0	horizontal	elongated	refS40	fig 12
Reptilia	Squamata	Lacertidae	Mesalina austroarabica	0	horizontal	elongated	refS41	fig 5
Reptilia	Squamata	Amphisbaenidae	Amphisbaena uroxena	0	horizontal	elongated	refS42	fig 2
Reptilia	Squamata	Shinisauridae	Shinisaurus crocodilurus	0	horizontal	elongated	refS43	fig 4
Reptilia	Squamata	Lanthanotidae	Lanthanotus borneensis	0	horizontal	elongated	refS44	fig 4
Reptilia	Squamata	Varanidae	Varanus komodoensis	0	horizontal	elongated	refS45	fig 2-6
Reptilia	Squamata	Helodermatidae	Heloderma horridum	0	horizontal	elongated	refS46	fig 3
Reptilia	Squamata	Helodermatidae	Heloderma suspectum	0	horizontal	elongated	refS47	fig 1
Reptilia	Squamata	Xenosauridae	Xenosaurus fractus	0	horizontal	elongated	refS48	fig 2
Reptilia	Squamata	Diploglossidae	Caribicus anelpistus	0	horizontal	elongated	refS49	fig 1
Reptilia	Squamata	Anguidae	Abronia cunemica	0	horizontal	elongated	refS50	fig 7
Reptilia	Squamata	Chamaeleonidae	Bradypodion pumilum	0	horizontal	elongated	refS51	fig 5
Reptilia	Squamata	Agamidae	Calotes versicolor	0	horizontal	elongated	refS10	Supplementary material
Reptilia	Squamata	Leiocephalidae	Leiocephalus sixtoi	0	horizontal	elongated	refS52	fig 7
Reptilia	Squamata	Iguanidae	Brachylophus fasciatus	0	horizontal	elongated	refS53	fig 5
Reptilia	Squamata	Hoplocercidae	Enyalioides groi	0	horizontal	elongated	refS54	fig 1
Reptilia	Squamata	Crotaphytidae	Gambelia wislizenii	0	horizontal	elongated	refS10	Supplementary material
Reptilia	Squamata	Tropiduridae	Stenocercus imitator	0	horizontal	elongated	refS55	fig 14
Reptilia	Squamata	Phrynosomatidae	Phrynosoma solare	0	horizontal	elongated	refS56	fig 4
Reptilia	Squamata	Dactyloidae	Norops mccraniei	0	horizontal	elongated	refS57	fig 6
Reptilia	Squamata	Polychrotidae	Anolis gruuo	0	horizontal	elongated	refS58	fig 3
Reptilia	Squamata	Liolaemidae	Liolaemus tacnae	0	horizontal	elongated	refS59	fig 2
Reptilia	Squamata	Leiosauridae	Enyalius capetinga	0	horizontal	elongated	refS60	fig 4
Reptilia	Squamata	Opluridae	Chalarodon madagascariensis	0	horizontal	elongated	refS61	fig 1
Reptilia	Squamata	Leptotyphlopidae	Epictia phenops	0	horizontal	elongated	refS62	fig 9
Reptilia	Squamata	Pythonidae	Liasis childreni	0	horizontal	elongated	refS10	Supplementary material
Reptilia	Squamata	Colubridae	Apostolepis arenaria	0	horizontal	elongated	refS63	fig 19
Reptilia	Squamata	Colubridae	Lampropeltis triangulum	0	horizontal	elongated	refS10	Supplementary material
Reptilia	Testudines	Chelidae	Chelodina oblonga	0	horizontal	short	refS64	fig 4
Reptilia	Testudines	Chelidae	Emydura subglobosa	0	horizontal	short	refS65	fig 1
Reptilia	Testudines	Chelidae	Phrynops geoffroanus	0	horizontal	short	refS66	fig 1
Reptilia	Testudines	Podocnemididae	Peltocephalus dumerilianus	0	na	short	refS67	fig 2
Reptilia	Testudines	Carettochelyidae	Carettochelys insculpta	0	horizontal	elongated	refS10	Supplementary material
Reptilia	Testudines	Trionychidae	Pelochelys cantorii	0	vertical	short	refS68	fig 1
Reptilia	Testudines	Emydidae	Chrysemys picta	0	horizontal	elongated	refS10	Supplementary material
Reptilia	Testudines	Platysternidae	Platysternon baiseensis	0	horizontal	elongated	refS69	fig 8
Reptilia	Testudines	Platysternidae	Platysternon megacephalum	0	horizontal	elongated	refS69	fig 3
Reptilia	Testudines	Platysternidae	Platysternon peguense	0	horizontal	elongated	refS69	fig 6
Reptilia	Testudines	Geoemydidae	Geoemyda japonica	0	horizontal	short	refS70	fig 2
Reptilia	Testudines	Testudinidae	Gopherus evgoodei	0	horizontal	elongated	refS71	fig 7
Reptilia	Testudines	Testudinidae	Gopherus morafkai	0	horizontal	elongated	refS72	fig 15
Reptilia	Testudines	Cheloniidae	Caretta caretta	0	horizontal	short	refS73	fig 6
Reptilia	Testudines	Cheloniidae	Chelonia mydas	0	horizontal	elongated	refS74	fig 1
Reptilia	Testudines	Cheloniidae	Eretmochelys imbricata	0	horizontal	elongated	refS74	fig 2
Reptilia	Testudines	Cheloniidae	Lepidochelys olivacea	0	horizontal	short	refS75	fig 1
Reptilia	Testudines	Chelydridae	Chelydra serpentina	0	horizontal	short	refS76	fig 1
Reptilia	Testudines	Kinosternidae	Sternotherus minor	0	horizontal	short	refS77	fig. 13-4
Reptilia	Crocodilia	Alligatoridae	Alligator mississippiensis	0	vertical	elongated	refS10	Supplementary material
Reptilia	Crocodilia	Gavialidae	Gavialis gangeticus	0	vertical	elongated	refS78	fig 1
Reptilia	Crocodilia	Crocodylidae	Crocodylus johnsoni	0	vertical	elongated	refS79	fig 8
Reptilia	n.a.	Psittacosauridae	Psittaccosaurus sp.	128	vertical	elongated	refS79	fig 8
Aves	Struthioniformes	Struthionidae	Struthio camelus	0	horizontal	elongated	refS80	fig 3
Aves	Tinamiformes	Tinamidae	Nothura maculosa	0	horizontal	elongated	refS81	fig 3
Aves	Psittaciformes	Psittaculidae	Agapornis fischeri	0	horizontal	short	refS82	fig 2
Aves	Passeriformes	Icteridae	Quiscalus quiscula	0	horizontal	short	refS10	Supplementary material
Aves	Passeriformes	Turdidae	Turdus migratorius	0	horizontal	short	refS10	Supplementary material
Supplemental references
[S1] Wilkinson, M., & Bittencourt-Silva, G. B. (2025). Re-diagnoses of rhinatrematid genera and description of a new species of Guyanese Rhinatrema Duméril & Bibron, 1841 (Amphibia: Gymnophiona: Rhinatrematidae). Journal of Vertebrate Biology, 74(25060), 25060-1.
[S2] Poyarkov, N. A., Skorinova, D. D., Bragin, A. M., Kolchanov, V. V., Gorin, V. A., Trofimets, A. V., ... & Skutschas, P. P. (2025). Integrative taxonomy reveals a new unstriped Ichthyophis Fitzinger, 1826 from Vietnam and provides new data on diagnostic osteological traits for Asian tailed caecilians (Gymnophiona: Ichthyophiidae). Vertebrate zoology, 75, 405-440.
[S3] Acosta-Galvis, A. R., Torres, M., & Pulido-Santacruz, P. (2019). A new species of Caecilia (Gymnophiona, Caeciliidae) from the Magdalena valley region of Colombia. ZooKeys, 884, 135.
[S4] Jared, C., Navas, C. A., & Toledo, R. C. (1999). An appreciation of the physiology and morphology of the Caecilians (Amphibia: Gymnophiona). Comparative Biochemistry and Physiology Part A: Molecular & Integrative Physiology, 123(4), 313-328.
[S5] Yi, M., Lu, P., Peng, Y., Tang, Y., Xu, J., Yin, H., ... & Che, J. (2025). Population status and habitat of Critically Endangered Jiangxi giant salamander (Andrias jiangxiensis). Biodiversity Science, 33(4), 24145.
[S6] Sugawara, H., Iwata, T., Naito, J. I., Yamada, M., Onomura, K., & Nagano, M. (2023). Taxonomic validity of Hynobius hidamontanus (Caudata: Hynobiidae): descriptions of four new species from western Honshu, Japan. American Journal of Zoological Research, 8, 6-26.
[S7] Kühnel, S., Reinhard, S., & Kupfer, A. (2010). Evolutionary reproductive morphology of amphibians: an overview. Bonn Zoological Bulletin, 57(2), 119-126.
[S8] Hernandez, A., Pomchote, P., & Jamin, A. (2022). First reproduction of Panha’s crocodile newt Tylototriton panhai in captivity, with a description of the courtship behaviour, eggs and larval development. Herpetol. Bull, 159, 6-11.
[S9] Phimmachak, S., Stuart, B. L., & Aowphol, A. (2015). Ecology and natural history of the knobby newt Tylototriton podichthys (Caudata: Salamandridae) in Laos. Raffles Bulletin of Zoology, 63.
[S10] Vinther, J., Nicholls, R., & Kelly, D. A. (2021). A cloacal opening in a non-avian dinosaur. Current Biology, 31(4), R182-R183.
[S11] Guyer, C., Murray, C., Bart, H. L., Crother, B. I., Chabarria, R. E., Bailey, M. A., & Dunn, K. (2020). Colour and size reveal hidden diversity of Necturus (Caudata: Proteidae) from the Gulf Coastal Plain of the United States. Journal of Natural History, 54(1-4), 15-41.
[S12] Holtze, S., Lukač, M., Cizelj, I., Mutschmann, F., Szentiks, C. A., Jelić, D., ... & Hildebrandt, T. B. (2017). Monitoring health and reproductive status of olms (Proteus anguinus) by ultrasound. PLoS one, 12(8), e0182209
[S13] Rucker, L. E., Brown, D. J., Jacobsen, C. D., Messenger, K. R., Wild, E. R., & Pauley, T. K. (2021). A guide to sexing salamanders in central Appalachia, United States. Journal of Fish and Wildlife Management, 12(2), 585-603.
[S14] Wang, K., Brandon, T., McDonald, K. A., & Pierson, T. (2023). An evaluation of sexual dimorphism in head size and shape of red salamanders (Pseudotriton ruber). Reptiles & Amphibians, 30(1), e18211-e18211.
[S15] Li, S., Shi, S., Liu, J., Zhao, J., Gao, S., & Wang, B. (2025). A new species of the Boulenophrys (Anura, Megophryidae) from Hubei, China. Zoosystematics and Evolution, 101(3), 1213-1226.
[S16] Mahony, S., Sengupta, S., Kamei, R. G., & Biju, S. D. (2011). A new low altitude species of Megophrys Kuhl and van Hasselt (Amphibia: Megophryidae), from Assam, Northeast India. Zootaxa, 3059(1), 36-46.
[S17] Reyes-Puig, J. P., Recalde, D., Recalde, F., Koch, C., Guayasamin, J. M., Cisneros-Heredia, D. F., ... & Yánez-Muñoz, M. H. (2022). A spectacular new species of Hyloscirtus (Anura: Hylidae) from the Cordillera de Los Llanganates in the eastern Andes of Ecuador. PeerJ, 10, e14066.
[S18] Condez, T. H., Monteiro, J. D. C., Comitti, E. J., Garcia, P. D. A., Amaral, I. B., & Haddad, C. F. B. (2016). A new species of flea-toad (Anura: Brachycephalidae) from southern Atlantic Forest, Brazil. Zootaxa, 4083(1), 40-56.
[S19] Yánez-Muñoz, M. H., Reyes-Puig, J. P., Reyes-Puig, C., Lagla-Chimba, G., Paucar-Veintimilla, C., Urgiles-Merchán, M. A., & Carrión-Olmedo, J. C. (2025). High speciation in the cryptic Pristimantis celator clade (Anura: Strabomantidae) of the Mira river basin, Ecuador-Colombia. PeerJ, 13, e18680.
[S20] Trofimets, A. V., Dufresnes, C., Pawangkhanant, P., Bragin, A. M., Gorin, V. A., Hasan, M., ... & Poyarkov, N. A. (2024). Four in one: An integrative taxonomic revision of the Microhyla berdmorei complex (Amphibia: Anura: Microhylidae) illustrates the tremendous amphibian diversity of Southeast Asia. Vertebrate zoology, 74, 595-641.
[S21] Bresslau, E. (1920). The mammary apparatus of the Mammalia in the light of ontogenesis and phylogenesis. Methuen.
[S22] Riedelsheimer, B., Unterberger, P., Künzle, H., & Welsch, U. (2007). Histological study of the cloacal region and associated structures in the hedgehog tenrec Echinops telfairi. Mammalian Biology, 72(6), 330-341.
[S23] Jones, F. W. (1915). The Homologies of the Chelonian and Mammalian Types of Genitalia. Journal of Anatomy and Physiology, 50(Pt 1), 1.
[S24] Doboszyńska, T. (1978). Circumanal glands in the European beaver. Acta Theriologica, 23(18), 301-305.
[S25] Marchetti, L., Logghe, A., Buchwitz, M., MacDougall, M. J., Rebillard, A., Martens, T., & Fröbisch, J. (2026). The earliest reptile body impressions with scaly skin. Current Biology.
[S26] Lamar, S. K., Nelson, N. J., Moore, J. A., Taylor, H. R., Keall, S. N., & Ormsby, D. K. (2021). Initial collection, characterization, and storage of tuatara (Sphenodon punctatus) sperm offers insight into their unique reproductive system. PLoS One, 16(7), e0253628.
[S27] Klyukin, N. S., Bragin, A. M., Thy, N., Gorin, V. A., Lisenkova, A. A., Bogatyreva, V. Y., & Poyarkov, N. A. (2025). A new species of blind skink of the genus Dibamus Duméril et Bibron, 1839 (Squamata, Dibamidae) from Cambodia. Biology Bulletin, 52(6), 233.
[S28] Hoskin, C. J. (2025). A new species of velvet gecko (Diplodactylidae: Oedura) from basalt habitat of inland north Queensland, Australia. Zootaxa, 5583, 549-559.
[S29] Hoskin, C. J., & Couper, P. (2013). A spectacular new leaf-tailed gecko (Carphodactylidae: Saltuarius) from the Melville Range, north-east Australia. Zootaxa, 3717(4), 543-558.
[S30] Mirza, Z. A., Sanap, R. V., Raju, D., Gawai, A., & Ghadekar, P. (2014). A new species of lizard of the genus Eublepharis (Squamata: Eublepharidae) from India. Phyllomedusa: Journal of Herpetology, 13(2), 75-90.
[S31] Moretti, R. (2009). Revisão taxonômica do gênero Coleodactylus Parker, 1926 (Squamata, Sphaerodactylidae) (Doctoral dissertation, Universidade de São Paulo).
[S32] De-Lima, A. K. S., Domingos, F. M. C. B., Chaves, S. B., Pic-Taylor, A., Sebben, A., & Klaczko, J. (2018). A new scent organ for Gymnodactylus lizards (Squamata: Phyllodactylidae) and an updated evolutionary scenario for the origin of squamate epidermal glands. Biological Journal of the Linnean Society, 125(3), 561-575.
[S33] Sayyed, A., Pyron, R. A., & Dahanukar, N. (2016). Cnemaspis flaviventralis, a new species of gecko (Squamata: Gekkonidae) from the Western Ghats of Maharashtra, India. Journal of Threatened Taxa, 8(14), 9619-9629.
[S34] Ceríaco, L. M., Marques, M. P., Parrinha, D., Tiutenko, A., Weinell, J. L., Butler, B. O., & Bauer, A. M. (2024). The Trachylepis (Squamata: Scincidae) of Angola: an integrative taxonomic review with the description of seven new species. Bulletin of the American Museum of Natural History, 2024(465), 1-153.
[S35] Lara-Tufiño, J. D., & de Oca, A. N. M. (2021). A new species of night lizard of the genus Lepidophyma (Xantusiidae) from southern Mexico. Herpetologica, 77(4), 320-334.
[S36] Lang, M., & Böhme, W. (1989). A new species of the Zonosaurus rufipes-complex (Reptilia Gerrhosauridae), from Northern Madagascar. Bulletin de l’Institut Royal des Sciences Naturelles de Belgique, Biologie, 59, 163-8.
[S37] Stanley, E. L., Ceriaco, L. M., Bandeira, S., Valerio, H., Bates, M. F., & Branch, W. R. (2016). A review of Cordylus machadoi (Squamata: Cordylidae) in southwestern Angola, with the description of a new species from the Pro-Namib desert. Zootaxa, 4061(3), 201-226.
[S38] Köhler, G., & Lehr, E. (2004). Comments on Euspondylus and Proctoporus (Squamata: Gymnophthalmidae) from Peru, with the description of three new species and a key to the Peruvian species. Herpetologica, 60(4), 501-518.
[S39] Kizirian, D. A. (1996). A review of Ecuadorian Proctoporus (Squamata: Gymnophthalmidae) with descriptions of nine new species. Herpetological monographs, 85-155.
[S40] Silva, M. B., & Avila-Pires, T. C. (2013). The genus Cnemidophorus (Squamata: Teiidae) in State of Piauí, northeastern Brazil, with description of a new species. Zootaxa, 3681(4), 455-477.
[S41] Sindaco, R., Simo-Riudalbas, M., Sacchi, R., & Carranza, S. (2018). Systematics of the Mesalina guttulata species complex (Squamata: Lacertidae) from Arabia with the description of two new species. Zootaxa, 4429(3), 513-547.
[S42] Mott, T., Rodrigues, M. T., de Freitas, M. A., & Silva, T. F. (2008). New species of Amphisbaena with a nonautotomic and dorsally tuberculate blunt tail from state of Bahia, Brazil (Squamata, Amphisbaenidae). Journal of Herpetology, 172-175.
[S43] van Schingen, M., Le, M. D., Ngo, H. T., Pham, C. T., Ha, Q. Q., Nguyen, T. Q., & Ziegler, T. (2016). Is there more than one crocodile lizard? An integrative taxonomic approach reveals Vietnamese and Chinese Shinisaurus crocodilurus represent separate conservation and taxonomic units. Der Zoologische Garten, 85(5), 240-260.
[S44] Mendyk, R. W., Shuter, A., & Kathriner, A. (2015). Historical notes on a living specimen of Lanthanotus borneensis (Squamata: Sauria: Lanthanotidae) maintained at the Bronx Zoo from 1968 to 1976. Biawak, 9(2), 44-49.
[S45] Auffenberg, W. (1982). The behavioral ecology of the Komodo monitor. Gainesville, University of Florida Press, 1981. Revue d'Écologie (La Terre et La Vie), 36(3), 471-472.
[S46] Campbell, J. A., & Vannini, J. P. (1988). A new subspecies of beaded lizard, Heloderma horridum, from the Motagua Valley of Guatemala. Journal of Herpetology, 457-468.
[S47] Cunningham, C. M., & Corcoran, M. (2023). Evaluation of contrast radiography and computed tomography in sex determination of Gila monsters (Heloderma suspectum). Journal of Herpetological Medicine and Surgery, 33(4), 267-276.
[S48] de Oca, A. N. M., Sánchez-Vega, H., & Durán-Fuentes, I. (2018). A new species of knob-scaled lizard (Xenosauridae, Xenosaurus) from the Sierra Madre Oriental of Puebla, Mexico. ZooKeys, (737), 141.
[S49] De Jesus, N., Marte, C., Espinal, R. J., & Incháustegui, S. J. (2023). Rediscovery of the Altagracia Giant Galliwasp (Caribicus anelpistus) at Villa Altagracia, Dominican Republic. Reptiles & Amphibians, 30(1), e20611-e20611.
[S50] Clause, A. G., Luna-Reyes, R., Mendoza-Velázquez, O. M., Nieto-Montes de Oca, A., & Solano-Zavaleta, I. (2024). Bridging the gap: A new species of arboreal Abronia (Squamata: Anguidae) from the Northern Highlands of Chiapas, Mexico. Plos one, 19(1), e0295230.
[S51] Rosenberg, H. I., Bauer, A. M., & Russell, A. P. (1989). External morphology of the developing hemipenes of the dwarf chameleon, Bradypodion pumilum (Reptilia: Chamaeleonidae). Canadian journal of zoology, 67(4), 884-890.
[S52] Köhler, G., Bobadilla, M. R., & Hedges, S. B. (2016). A new dune-dwelling lizard of the genus Leiocephalus (Iguania, Leiocephalidae) from the Dominican Republic. Zootaxa, 4121(5), 517-532.
[S53] Gibbons, J. R. (1981). The biogeography of Brachylophus (Iguanidae) including the description of a new species, B. vitiensis, from Fiji. Journal of Herpetology, 255-273.
[S54] Sosa-Bartuano, Á., Castillo-Caballero, P. L., Toribio, E., & Rodríguez-Castro, L. 2024. El raro y elusivo Enyalioides groi (Dunn, 1933)(Squamata: Hoplocercidae) en Panamá. Revista Latinoamericana de Herpetología, 7(3), e835-91.
[S55] Cadle, J. E. (1991). Systematics of lizards of the genus Stenocercus (Iguania: Tropiduridae) from northern Perú: new species and comments on relationships and distribution patterns. Proceedings of the Academy of Natural Sciences of Philadelphia, 1-96.
[S56] Sherbrooke, W.C. 2022. Scats of Male Horned Lizards (Phrynosoma spp.) may carry epithelial skin sheds from their hemipenes. Sonoran Herpetologist 35 (1), 23-27.
[S57] Köhler, G., Townsend, J. H., & Petersen, C. B. P. (2016). A taxonomic revision of the Norops tropidonotus complex (Squamata, Dactyloidae), with the resurrection of N. spilorhipis (Álvarez del Toro and Smith, 1956) and the description of two new species. Mesoamerican Herpetology, 3(1), 8-41.
[S58] Köhler, G., Ponce, M., Sunyer, J., & Batista, A. (2007). Four new species of anoles (genus Anolis) from the Serranía de Tabasará, west-central Panama (Squamata: Polychrotidae). Herpetologica, 63(3), 375-391.
[S59] Aguilar, C., Wood Jr, P. L., Cusi, J. C., Guzman, A., Huari, F., Lundberg, M., ... & Sites Jr, J. W. (2013). Integrative taxonomy and preliminary assessment of species limits in the Liolaemus walkeri complex (Squamata, Liolaemidae) with descriptions of three new species from Peru. ZooKeys, (364), 47.
[S60] Breitman, M. F., Domingos, F. M., Bagley, J. C., Wiederhecker, H. C., Ferrari, T. B., Cavalcante, V. H., ... & Colli, G. R. (2018). A new species of Enyalius (Squamata, Leiosauridae) endemic to the Brazilian Cerrado. Herpetologica, 74(4), 355-369.
[S61] Miralles, A., Glaw, F., Ratsoavina, F. M., & Vences, M. (2015). A likely microendemic new species of terrestrial iguana, genus Chalarodon, from Madagascar. Zootaxa, 3946(2), 201-220.
[S62] Koch, C., Martins, A., & Schweiger, S. (2019). A century of waiting: description of a new Epictia Gray, 1845 (Serpentes: Leptotyphlopidae) based on specimens housed for more than 100 years in the collection of the Natural History Museum Vienna (NMW). PeerJ, 7, e7411.
[S63] de França, D. P. F. (2019). Revisão taxonômica do gênero Apostolepis Cope, 1862 (Serpentes, Dipsadidae, Xenodontinae, Elapomorphini) (Doctoral dissertation, Universidade Estadual Paulista (Unesp). Instituto de Biociências. Rio Claro).
[S64] Shea, G., Thomson, S., & Georges, A. (2020). The identity of Chelodina oblonga gray 1841 (testudines: Chelidae) reassessed. Zootaxa, 4779(3), 419-437.
[S65] Rawski, M., Kieronczyk, B., Skrzypczak, P., & Mazurkiewicz, J. (2024). Establishing a Freshwater Turtle (Emydura subglobosa) Laboratory Line (FTLL) as a novel model species for research and education. Animal Science and Genetics, 20(2).
[S66] Lima, M. S. C. S., Santos-Sousa, C. A., Pederassi, J., Barbosa, D. B. S., Frazão-Sobrinho, J. M., Souza, C. A. S., ... & Abreu-Júnior, A. N. G. (2024). Sexagem por eversão do falo em Phrynops geoffroanus (Testudines: Chelidae): uma nova abordagem não invasiva. Brazilian Journal of Biology, 84, e249808.
[S67] Parra-Henao, K. D., Páez, V. P., Morales-Betancourt, M., & Lasso, C. A. (2019). A pilot study of habitat use and population characteristics of the big-headed Amazon river turtle, Peltocephalus dumerilianus (Schweigger 1812), during the dry season in the Bojonawi Nature Reserve, Vichada, Colombia. Herpetology Notes, 12, 1113-1120.
[S68] Xinping, Z., Xiaoyou, H., Jian, Z., Jianhua, L., & Zicheng, F. (2015). Reproduction of captive Asian giant softshell turtles, Pelochelys cantorii. Chelonian Conservation and Biology: Celebrating 25 Years as the World's Turtle and Tortoise Journal, 14(2), 143-147.
[S69] Liang, Q. R., Li, J. X., Ge, Y., Ou, J. M., Yin, Y. Q., Suwannapoom, C., ... & Gong, S. P. (2025). Taxonomic revision of the critically endangered big-headed turtles (Reptilia: Testudines: Platysternidae Gray, 1869), with description of a new species. Zoological Research, 46(5), 1047.
[S70] Yasukawa, Y., & Ota, H. (2008). Geoemyda japonica Fan 1931—Ryukyu black-breasted leaf turtle, Okinawa black-breasted leaf turtle. Conservation Biology of Freshwater Turtles and Tortoises: A Compilation Project of the IUCN/SSC Tortoise and Freshwater Turtle Specialist Group. Chelonian Research Monographs, 5, 002-1.
[S71] Edwards, T., Karl, A. E., Vaughn, M., Rosen, P. C., Torres, C. M., & Murphy, R. W. (2016). The desert tortoise trichotomy: Mexico hosts a third, new sister-species of tortoise in the Gopherus morafkai–G. agassizii group. ZooKeys, (562), 131.
[S72] Murphy, R. W., Berry, K. H., Edwards, T., Leviton, A. E., Lathrop, A., & Riedle, J. D. (2011). The dazed and confused identity of Agassiz’s land tortoise, Gopherus agassizii (Testudines, Testudinidae) with the description of a new species, and its consequences for conservation. ZooKeys, (113), 39.
[S73] Vanucci, R. M., Goldberg, D. W., Maranho, A., Giffoni, B. D. B., Boaventura, I. C. D. R., Dias, R. B., ... & Becker, J. H. (2024). Impacts of pelagic longline fisheries on sea turtles in the Santos Basin, Brazil. Frontiers in Amphibian and Reptile Science, 2, 1385774.
[S74] Flores-Villela, O., Adler, K., & Eimermacher, T. G. (2016). Identity of three new sea turtles named by J. Friedrich Eschscholtz. Chelonian Conservation and Biology: Celebrating 25 Years as the World's Turtle and Tortoise Journal, 15(1), 157-162.
[S75] Martín-del-Campo, R., Bielli, A., Ortega-Ortiz, C. D., Sosa-Cornejo, I., Petatan-Ramirez, D., Gonzalez-Camacho, Z. B., & Merchant-Larios, H. (2024). Estimating the sex ratio of adult Olive Ridley turtles in the Mexican Pacific: a biometric study. Herpetological Conservation and Biology, 19(1), 106-116.
[S76] Dustman, E. A. (2013). Sex identification in the common snapping turtle (Chelydra serpentina): a new technique and evaluation of previous methods. Herpetological Review, 44(2), 235-238.
[S77] Zappalorti, R. T., & Iverson, J. B. (2006). Sternotherus minor–loggerhead musk turtle. Biology and conservation of Florida turtles. Chelonian research monograph, 3, 197-206.
[S78] Edwards, G. (1755). XCV. An account of lacerta (crocodilus) ventre marsupio donato, faucibus merganseris rostrum æmulantibus. Philosophical Transactions, (49), 639-642.
[S79] Bell, P. R., Hendrickx, C., Pittman, M., Kaye, T. G., & Mayr, G. (2022). The exquisitely preserved integument of Psittacosaurus and the scaly skin of ceratopsian dinosaurs. Communications biology, 5(1), 809.
[S80] Munif, M. R. (2025). Spontaneous Cloacal Prolapse in a Farm Ostrich (Struthio camelus): Case Management and Literature Review. Veterinary Medicine and Science, 11(1), e70217.
[S81] de Oliveira, C. A., & Mahecha, G. A. B. (1996). Cloacal morphology of Nothura maculosa (Temminck, 1815), Aves tinamiformes. Annals of Anatomy-Anatomischer Anzeiger, 178(5), 471-476.
[S82] Biswas, D., & Saifuddin, A. K. M. (2014). Cloaca-vent prolapsed in a Lutino fischer’s love bird (Agapornis fischeri). Veterinary Science Development, 4(1).
